# Supplementary material for: Intestinal Cells-on-Chip for Permeability Studies
Source: Micromachines (Basel). 2024 Nov 30;15(12):1464. doi: 10.3390/mi15121464 (PMC11679574; doi:10.3390/mi15121464)
Supplement: Supplementary file 1 [file micromachines-15-01464-s001.zip]

Archive with 1 entries (1 files):
- micromachines-3317795-supplementary.pdf
